# Supplementary material for: Phylodynamics of Highly Pathogenic Avian Influenza A(H5N1) Virus Circulating in Indonesian Poultry
Source: Viruses. 2022 Oct 8;14(10):2216. doi: 10.3390/v14102216 (PMC9608721; doi:10.3390/v14102216)
Supplement: Supplementary file 1 [file viruses-14-02216-s001.zip]

Archive with 1 entries (1 files):
- viruses-1889649-supplementary.pdf
